# Supplementary material for: Cyanobacterium Nostoc species mitigate soybean cyst nematode infection on soybean by shaping rhizosphere microbiota
Source: Front Microbiol. 2025 May 8;16:1544479. doi: 10.3389/fmicb.2025.1544479 (PMC12097279; doi:10.3389/fmicb.2025.1544479)
Supplement: Supplementary file 1 [file Data_Sheet_1.xlsx]

## Sheet: Supplemental Table 1
Supplemental Table 1 Primers used in RT-qOCR assay to determine PR gene expression
Target gene	Primers	Sequence (5’ to 3’)	Size (bp)
Ubiquitin	UBI3F2	GACCAGCAGAGGCTGATTT	107
	UBI3R2	GGACAAGGTGAAGGGTTGAT
PR1	PR1F2	ACTACAACTCCAACTCGTGTG	76
	PR1R2	GCCTCCATTGTTACACCTTACT
PR2	PR2F3	GCTTCGGTTGATGCTGTTTATG	104
	PR2R3	GTTGCAGTTCCACCAGAAGA
PR3	PR3F3	CAAAGCACTTGGTCTGGATTTG	107
	PR3R3	TGTTTCCCTGTGCAGTCATC
PR5	PR5F2	GCCCACCGTCTATTCCAAG	120
	PR5R2	GGGCAGAAGGTGACCAAATA
PR10	PR10F2	CTGGGAAGCTCACTGTCAAATA	96
	PR10R2	TGAAGAGAGCATCAGCCTTG

## Sheet: Supplemental Table 2
Supplemental Table 2 The diversity indices of soybean rhizosphere microbiota after SCN and cyanobacteria inoculations
Microbiota	Treatment	Shannon	Richness	Simpson 1/D
Bacterial community	SCN	7.18±0.03	3061.00±13.80	440.68±29.90 a
	Low Conc	6.61±0.22	2808.00±102.74	106.12±45.04 b
	High Conc	7.16±0.02	3002.25±31.78	427.22±24.48 a
Fungal community	SCN	3.99±0.08 a	533.00±22.67 a	13.65±0.95
	Low Conc	3.52±0.07 b	437.75±19.64 b	10.29±0.82
	High Conc	3.59±0.07 b	458.25±19.64 ab	10.81±0.82
Value: mean±SE. Different lowercase letters indicate significant differences (p ≤ 0.05). Low Conc: low concentration of cyanobacterial inoculation, High Conc: high concentration of cyanobacterial inoculation.
